# Supplementary material for: Metabolite Contents and Antioxidant Activities of Soybean (Glycine max (L.) Merrill) Seeds of Different Seed Coat Colors
Source: Antioxidants (Basel). 2021 Jul 28;10(8):1210. doi: 10.3390/antiox10081210 (PMC8388989; doi:10.3390/antiox10081210)
Supplement: Supplementary file 1 [file antioxidants-10-01210-s001.zip]

Archive with 1 entries (1 files):
- antioxidants-1283272 -Supplementary.pdf
